# Supplementary material for: A Truncated Isoform of Cyclin T1 Could Contribute to the Non-Permissive HIV-1 Phenotype of U937 Promonocytic Cells
Source: Viruses. 2024 Jul 23;16(8):1176. doi: 10.3390/v16081176 (PMC11359826; doi:10.3390/v16081176)
Supplement: Supplementary file 1 [file viruses-16-01176-s001.zip]

Archive with 1 entries (1 files):
- Supplementary Table S1 revised.xlsx
