# Supplementary material for: A Truncated Isoform of Cyclin T1 Could Contribute to the Non-Permissive HIV-1 Phenotype of U937 Promonocytic Cells
Source: Viruses. 2024 Jul 23;16(8):1176. doi: 10.3390/v16081176 (PMC11359826; doi:10.3390/v16081176)
Supplement: Supplementary file 1 [file viruses-16-01176-s001.zip › Supplementary Table S1 revised.xlsx]

## Sheet: Cyclin T1 peptides 
prot_hit_num	prot_family_member	prot_acc	prot_desc	prot_score	prot_mass	prot_matches	prot_matches_sig	prot_sequences	prot_sequences_sig	pep_query	pep_rank	pep_isbold	pep_isunique	pep_exp_mz	pep_exp_mr	pep_exp_z	pep_calc_mr	pep_delta	pep_miss	pep_score	pep_expect	pep_res_before	pep_seq	pep_res_after	pep_var_mod	pep_var_mod_pos	pep_summed_mod_pos	pep_scan_title
50 kDa
1	1	O60563	Cyclin-T1 OS=Homo sapiens GN=CCNT1 PE=1 SV=1	1237	81034	64	50	26	21	100	1	1	1	325.154	648.293	2	648.29	0.0026	0	37.95	0.00079	R	ACEAAK	K				File:MINUS_50kDa_7Feb18.mzXML Scans:1076 RT:11.6423min Charge:2+ Fragmentation:cid
1	1	O60563	Cyclin-T1 OS=Homo sapiens GN=CCNT1 PE=1 SV=1	1237	81034	64	50	26	21	281	1	1	1	365.193	728.371	2	728.37	0.001	0	23.25	0.023	K	VEEQPK	K				File:MINUS_50kDa_7Feb18.mzXML Scans:1668 RT:15.2922min Charge:2+ Fragmentation:cid
1	1	O60563	Cyclin-T1 OS=Homo sapiens GN=CCNT1 PE=1 SV=1	1237	81034	64	50	26	21	282	1	1	1	365.193	728.372	2	728.37	0.0016	0	9.31	0.55	K	VEEQPK	K				File:MINUS_50kDa_7Feb18.mzXML Scans:1863 RT:16.4647min Charge:2+ Fragmentation:cid
1	1	O60563	Cyclin-T1 OS=Homo sapiens GN=CCNT1 PE=1 SV=1	1237	81034	64	50	26	21	311	2	1	1	378.717	755.419	2	755.418	0.0017	0	15.14	0.11	R	IPVAGGDK	A				File:MINUS_50kDa_7Feb18.mzXML Scans:2767 RT:21.5823min Charge:2+ Fragmentation:cid
1	1	O60563	Cyclin-T1 OS=Homo sapiens GN=CCNT1 PE=1 SV=1	1237	81034	64	50	26	21	312	2	1	1	378.717	755.42	2	755.418	0.0019	0	30.12	0.0035	R	IPVAGGDK	A				File:MINUS_50kDa_7Feb18.mzXML Scans:2638 RT:20.8623min Charge:2+ Fragmentation:cid
1	1	O60563	Cyclin-T1 OS=Homo sapiens GN=CCNT1 PE=1 SV=1	1237	81034	64	50	26	21	364	1	1	1	386.693	771.372	2	771.37	0.0018	0	15.06	0.14	R	WYFTR	E				File:MINUS_50kDa_7Feb18.mzXML Scans:4404 RT:30.5773min Charge:2+ Fragmentation:cid
1	1	O60563	Cyclin-T1 OS=Homo sapiens GN=CCNT1 PE=1 SV=1	1237	81034	64	50	26	21	373	2	1	1	387.707	773.4	2	773.397	0.0032	0	7.62	1.1	R	IWNWR	A				File:MINUS_50kDa_7Feb18.mzXML Scans:4555 RT:31.4207min Charge:2+ Fragmentation:cid
1	1	O60563	Cyclin-T1 OS=Homo sapiens GN=CCNT1 PE=1 SV=1	1237	81034	64	50	26	21	381	1	1	0	388.708	775.402	2	775.401	0.001	0	13.94	0.5	K	CTQLVR	A				File:MINUS_50kDa_7Feb18.mzXML Scans:2882 RT:22.2192min Charge:2+ Fragmentation:cid
1	1	O60563	Cyclin-T1 OS=Homo sapiens GN=CCNT1 PE=1 SV=1	1237	81034	64	50	26	21	383	1	1	1	389.193	776.372	2	776.37	0.0012	0	36.77	0.0021	R	FGVDPDK	E				File:MINUS_50kDa_7Feb18.mzXML Scans:3250 RT:24.2840min Charge:2+ Fragmentation:cid
1	1	O60563	Cyclin-T1 OS=Homo sapiens GN=CCNT1 PE=1 SV=1	1237	81034	64	50	26	21	591	1	1	0	433.777	865.539	2	865.538	0.0007	1	44.43	5.8e-05	K	KLEHVIK	V				File:MINUS_50kDa_7Feb18.mzXML Scans:2697 RT:21.1923min Charge:2+ Fragmentation:cid
1	1	O60563	Cyclin-T1 OS=Homo sapiens GN=CCNT1 PE=1 SV=1	1237	81034	64	50	26	21	790	1	1	1	313.167	936.479	3	936.478	0.0008	0	23.22	0.038	K	LEPTQGHR	T				File:MINUS_50kDa_7Feb18.mzXML Scans:2146 RT:18.1033min Charge:3+ Fragmentation:cid
1	1	O60563	Cyclin-T1 OS=Homo sapiens GN=CCNT1 PE=1 SV=1	1237	81034	64	50	26	21	791	1	1	1	469.247	936.479	2	936.478	0.0009	0	25.95	0.02	K	LEPTQGHR	T				File:MINUS_50kDa_7Feb18.mzXML Scans:2258 RT:18.7413min Charge:2+ Fragmentation:cid
1	1	O60563	Cyclin-T1 OS=Homo sapiens GN=CCNT1 PE=1 SV=1	1237	81034	64	50	26	21	792	1	1	1	469.247	936.479	2	936.478	0.0011	0	34.57	0.0028	K	LEPTQGHR	T				File:MINUS_50kDa_7Feb18.mzXML Scans:2139 RT:18.0657min Charge:2+ Fragmentation:cid
1	1	O60563	Cyclin-T1 OS=Homo sapiens GN=CCNT1 PE=1 SV=1	1237	81034	64	50	26	21	959	1	1	1	498.759	995.503	2	995.504	-0.0003	0	55.88	1.7e-05	K	HAEELAAQK	R				File:MINUS_50kDa_7Feb18.mzXML Scans:2407 RT:19.5688min Charge:2+ Fragmentation:cid
1	1	O60563	Cyclin-T1 OS=Homo sapiens GN=CCNT1 PE=1 SV=1	1237	81034	64	50	26	21	960	1	1	1	498.761	995.508	2	995.504	0.0047	0	39.73	0.00077	K	HAEELAAQK	R				File:MINUS_50kDa_7Feb18.mzXML Scans:2537 RT:20.2882min Charge:2+ Fragmentation:cid
1	1	O60563	Cyclin-T1 OS=Homo sapiens GN=CCNT1 PE=1 SV=1	1237	81034	64	50	26	21	988	3	1	1	503.726	1005.44	2	1005.44	0.0007	1	5.97	0.78	K	ADDRGTDEK	T				File:MINUS_50kDa_7Feb18.mzXML Scans:1200 RT:12.4294min Charge:2+ Fragmentation:cid
1	1	O60563	Cyclin-T1 OS=Homo sapiens GN=CCNT1 PE=1 SV=1	1237	81034	64	50	26	21	989	1	1	1	336.154	1005.44	3	1005.44	0.0024	1	10.97	0.29	K	ADDRGTDEK	T				File:MINUS_50kDa_7Feb18.mzXML Scans:1210 RT:12.4902min Charge:3+ Fragmentation:cid
1	1	O60563	Cyclin-T1 OS=Homo sapiens GN=CCNT1 PE=1 SV=1	1237	81034	64	50	26	21	1194	1	1	1	530.256	1058.5	2	1058.5	-0.0014	0	35.17	0.0016	R	EQLENSPSR	R				File:MINUS_50kDa_7Feb18.mzXML Scans:2605 RT:20.6745min Charge:2+ Fragmentation:cid
1	1	O60563	Cyclin-T1 OS=Homo sapiens GN=CCNT1 PE=1 SV=1	1237	81034	64	50	26	21	1195	1	1	1	530.256	1058.5	2	1058.5	-0.0014	0	32.22	0.0032	R	EQLENSPSR	R				File:MINUS_50kDa_7Feb18.mzXML Scans:2898 RT:22.3090min Charge:2+ Fragmentation:cid
1	1	O60563	Cyclin-T1 OS=Homo sapiens GN=CCNT1 PE=1 SV=1	1237	81034	64	50	26	21	1198	1	1	1	530.258	1058.5	2	1058.5	0.002	0	46	0.00015	R	EQLENSPSR	R				File:MINUS_50kDa_7Feb18.mzXML Scans:2486 RT:20.0062min Charge:2+ Fragmentation:cid
1	1	O60563	Cyclin-T1 OS=Homo sapiens GN=CCNT1 PE=1 SV=1	1237	81034	64	50	26	21	1199	1	1	1	530.26	1058.5	2	1058.5	0.0052	0	32.32	0.0035	R	EQLENSPSR	R				File:MINUS_50kDa_7Feb18.mzXML Scans:2694 RT:21.1757min Charge:2+ Fragmentation:cid
1	1	O60563	Cyclin-T1 OS=Homo sapiens GN=CCNT1 PE=1 SV=1	1237	81034	64	50	26	21	1207	1	1	1	530.283	1058.55	2	1058.55	-0.0026	1	29.53	0.01	K	MRIPVAGGDK	A	Oxidation (M)	0.3000000000.0		File:MINUS_50kDa_7Feb18.mzXML Scans:2848 RT:22.0278min Charge:2+ Fragmentation:cid
1	1	O60563	Cyclin-T1 OS=Homo sapiens GN=CCNT1 PE=1 SV=1	1237	81034	64	50	26	21	1208	1	1	1	530.287	1058.56	2	1058.56	-0.0013	0	42.56	0.00028	K	AASSKPEEIK	M				File:MINUS_50kDa_7Feb18.mzXML Scans:2397 RT:19.5133min Charge:2+ Fragmentation:cid
1	1	O60563	Cyclin-T1 OS=Homo sapiens GN=CCNT1 PE=1 SV=1	1237	81034	64	50	26	21	1209	1	1	1	353.861	1058.56	3	1058.56	0.0019	0	5.25	0.38	K	AASSKPEEIK	M				File:MINUS_50kDa_7Feb18.mzXML Scans:2413 RT:19.6022min Charge:3+ Fragmentation:cid
1	1	O60563	Cyclin-T1 OS=Homo sapiens GN=CCNT1 PE=1 SV=1	1237	81034	64	50	26	21	1246	1	1	1	540.279	1078.54	2	1078.54	-0.0009	0	23.43	0.044	R	WLSSQPSFK	L				File:MINUS_50kDa_7Feb18.mzXML Scans:4089 RT:28.8440min Charge:2+ Fragmentation:cid
1	1	O60563	Cyclin-T1 OS=Homo sapiens GN=CCNT1 PE=1 SV=1	1237	81034	64	50	26	21	1247	1	1	1	540.28	1078.54	2	1078.54	0.0001	0	29.84	0.01	R	WLSSQPSFK	L				File:MINUS_50kDa_7Feb18.mzXML Scans:4213 RT:29.5200min Charge:2+ Fragmentation:cid
1	1	O60563	Cyclin-T1 OS=Homo sapiens GN=CCNT1 PE=1 SV=1	1237	81034	64	50	26	21	1442	1	1	1	576.809	1151.6	2	1151.6	-0.0008	1	43.65	0.00011	K	HAEELAAQKR	Q				File:MINUS_50kDa_7Feb18.mzXML Scans:2336 RT:19.1757min Charge:2+ Fragmentation:cid
1	1	O60563	Cyclin-T1 OS=Homo sapiens GN=CCNT1 PE=1 SV=1	1237	81034	64	50	26	21	1483	1	1	1	587.776	1173.54	2	1173.53	0.0035	0	56.77	9.5e-06	R	QLENMEANVK	S	Gln->pyro-Glu (N-term Q)
1	1	O60563	Cyclin-T1 OS=Homo sapiens GN=CCNT1 PE=1 SV=1	1237	81034	64	50	26	21	1486	1	1	1	588.292	1174.57	2	1174.57	0.0041	0	42.62	0.00016	R	QLENMEANVK	S				File:MINUS_50kDa_7Feb18.mzXML Scans:3384 RT:25.0370min Charge:2+ Fragmentation:cid
1	1	O60563	Cyclin-T1 OS=Homo sapiens GN=CCNT1 PE=1 SV=1	1237	81034	64	50	26	21	1530	1	1	1	596.289	1190.56	2	1190.56	0.0033	0	39.9	0.00026	R	QLENMEANVK	S	Oxidation (M)	0.0000300000.0		File:MINUS_50kDa_7Feb18.mzXML Scans:2744 RT:21.4517min Charge:2+ Fragmentation:cid
1	1	O60563	Cyclin-T1 OS=Homo sapiens GN=CCNT1 PE=1 SV=1	1237	81034	64	50	26	21	1534	1	1	1	598.326	1194.64	2	1194.64	0.0022	1	48.81	2.6e-05	R	AKHAEELAAQK	R				File:MINUS_50kDa_7Feb18.mzXML Scans:2354 RT:19.2752min Charge:2+ Fragmentation:cid
1	1	O60563	Cyclin-T1 OS=Homo sapiens GN=CCNT1 PE=1 SV=1	1237	81034	64	50	26	21	1535	1	1	1	399.22	1194.64	3	1194.64	0.0022	1	42.5	0.00034	R	AKHAEELAAQK	R				File:MINUS_50kDa_7Feb18.mzXML Scans:2359 RT:19.3037min Charge:3+ Fragmentation:cid
1	1	O60563	Cyclin-T1 OS=Homo sapiens GN=CCNT1 PE=1 SV=1	1237	81034	64	50	26	21	1611	1	1	1	405.875	1214.6	3	1214.6	0.0013	1	15.33	0.067	R	EQLENSPSRR	F				File:MINUS_50kDa_7Feb18.mzXML Scans:2391 RT:19.4795min Charge:3+ Fragmentation:cid
1	1	O60563	Cyclin-T1 OS=Homo sapiens GN=CCNT1 PE=1 SV=1	1237	81034	64	50	26	21	1612	3	1	1	608.31	1214.61	2	1214.6	0.0047	1	4.64	1.8	R	EQLENSPSRR	F				File:MINUS_50kDa_7Feb18.mzXML Scans:2384 RT:19.4410min Charge:2+ Fragmentation:cid
1	1	O60563	Cyclin-T1 OS=Homo sapiens GN=CCNT1 PE=1 SV=1	1237	81034	64	50	26	21	1995	1	1	1	713.353	1424.69	2	1424.69	-0.0023	1	27.76	0.0093	R	FGVDPDKELSYR	Q				File:MINUS_50kDa_7Feb18.mzXML Scans:4248 RT:29.7095min Charge:2+ Fragmentation:cid
1	1	O60563	Cyclin-T1 OS=Homo sapiens GN=CCNT1 PE=1 SV=1	1237	81034	64	50	26	21	1997	1	1	1	475.906	1424.7	3	1424.69	0.0029	1	49.29	4.5e-05	R	FGVDPDKELSYR	Q				File:MINUS_50kDa_7Feb18.mzXML Scans:3960 RT:28.1443min Charge:3+ Fragmentation:cid
1	1	O60563	Cyclin-T1 OS=Homo sapiens GN=CCNT1 PE=1 SV=1	1237	81034	64	50	26	21	1998	1	1	1	713.356	1424.7	2	1424.69	0.0033	1	44.41	7.8e-05	R	FGVDPDKELSYR	Q				File:MINUS_50kDa_7Feb18.mzXML Scans:4073 RT:28.7580min Charge:2+ Fragmentation:cid
1	1	O60563	Cyclin-T1 OS=Homo sapiens GN=CCNT1 PE=1 SV=1	1237	81034	64	50	26	21	1999	1	1	1	713.356	1424.7	2	1424.69	0.0035	1	34.41	0.0019	R	FGVDPDKELSYR	Q				File:MINUS_50kDa_7Feb18.mzXML Scans:3948 RT:28.0785min Charge:2+ Fragmentation:cid
1	1	O60563	Cyclin-T1 OS=Homo sapiens GN=CCNT1 PE=1 SV=1	1237	81034	64	50	26	21	2000	1	1	1	713.356	1424.7	2	1424.69	0.0047	1	4.9	0.35	R	FGVDPDKELSYR	Q				File:MINUS_50kDa_7Feb18.mzXML Scans:5580 RT:37.4870min Charge:2+ Fragmentation:cid
1	1	O60563	Cyclin-T1 OS=Homo sapiens GN=CCNT1 PE=1 SV=1	1237	81034	64	50	26	21	2146	1	1	1	736.353	1470.69	2	1470.69	0.0029	0	61.01	1.9e-06	R	QQAANLLQDMGQR	L	Gln->pyro-Glu (N-term Q)
1	1	O60563	Cyclin-T1 OS=Homo sapiens GN=CCNT1 PE=1 SV=1	1237	81034	64	50	26	21	2147	1	1	1	736.869	1471.72	2	1471.72	0.0039	0	43.8	7.8e-05	R	QQAANLLQDMGQR	L				File:MINUS_50kDa_7Feb18.mzXML Scans:4368 RT:30.3888min Charge:2+ Fragmentation:cid
1	1	O60563	Cyclin-T1 OS=Homo sapiens GN=CCNT1 PE=1 SV=1	1237	81034	64	50	26	21	2180	1	1	1	744.866	1487.72	2	1487.72	0.0016	0	64.1	9.8e-07	R	QQAANLLQDMGQR	L	Oxidation (M)	0.0000000003000.0		File:MINUS_50kDa_7Feb18.mzXML Scans:3536 RT:25.8802min Charge:2+ Fragmentation:cid
1	1	O60563	Cyclin-T1 OS=Homo sapiens GN=CCNT1 PE=1 SV=1	1237	81034	64	50	26	21	2253	1	1	0	759.866	1517.72	2	1517.72	0.0034	0	77.69	6.1e-08	K	WSNWEIPVSTDGK	H				File:MINUS_50kDa_7Feb18.mzXML Scans:4649 RT:31.9668min Charge:2+ Fragmentation:cid
1	1	O60563	Cyclin-T1 OS=Homo sapiens GN=CCNT1 PE=1 SV=1	1237	81034	64	50	26	21	2949	1	1	1	620.972	1859.89	3	1859.89	-0.0001	0	15.22	0.037	K	VAHTCLHPQESLPDTR	S				File:MINUS_50kDa_7Feb18.mzXML Scans:3322 RT:24.6900min Charge:3+ Fragmentation:cid
1	1	O60563	Cyclin-T1 OS=Homo sapiens GN=CCNT1 PE=1 SV=1	1237	81034	64	50	26	21	2950	1	1	1	465.982	1859.9	4	1859.89	0.0029	0	9.11	0.3	K	VAHTCLHPQESLPDTR	S				File:MINUS_50kDa_7Feb18.mzXML Scans:3185 RT:23.9088min Charge:4+ Fragmentation:cid
1	1	O60563	Cyclin-T1 OS=Homo sapiens GN=CCNT1 PE=1 SV=1	1237	81034	64	50	26	21	2951	1	1	1	930.957	1859.9	2	1859.89	0.0036	0	32.86	0.00083	K	VAHTCLHPQESLPDTR	S				File:MINUS_50kDa_7Feb18.mzXML Scans:3300 RT:24.5670min Charge:2+ Fragmentation:cid
1	1	O60563	Cyclin-T1 OS=Homo sapiens GN=CCNT1 PE=1 SV=1	1237	81034	64	50	26	21	2952	1	1	1	620.974	1859.9	3	1859.89	0.0044	0	30.32	0.0014	K	VAHTCLHPQESLPDTR	S				File:MINUS_50kDa_7Feb18.mzXML Scans:3171 RT:23.8357min Charge:3+ Fragmentation:cid
1	1	O60563	Cyclin-T1 OS=Homo sapiens GN=CCNT1 PE=1 SV=1	1237	81034	64	50	26	21	2953	1	1	1	930.957	1859.9	2	1859.89	0.005	0	60.25	6.9e-06	K	VAHTCLHPQESLPDTR	S				File:MINUS_50kDa_7Feb18.mzXML Scans:3176 RT:23.8620min Charge:2+ Fragmentation:cid
1	1	O60563	Cyclin-T1 OS=Homo sapiens GN=CCNT1 PE=1 SV=1	1237	81034	64	50	26	21	3012	1	1	1	624.977	1871.91	3	1871.91	0.0017	0	37.45	0.00031	K	MPIEGSENPERPFLEK	A				File:MINUS_50kDa_7Feb18.mzXML Scans:4031 RT:28.5242min Charge:3+ Fragmentation:cid
1	1	O60563	Cyclin-T1 OS=Homo sapiens GN=CCNT1 PE=1 SV=1	1237	81034	64	50	26	21	3013	1	1	1	936.964	1871.91	2	1871.91	0.0055	0	62.78	2.3e-06	K	MPIEGSENPERPFLEK	A				File:MINUS_50kDa_7Feb18.mzXML Scans:4023 RT:28.4773min Charge:2+ Fragmentation:cid
1	1	O60563	Cyclin-T1 OS=Homo sapiens GN=CCNT1 PE=1 SV=1	1237	81034	64	50	26	21	3024	1	1	1	944.96	1887.91	2	1887.9	0.0018	0	75.08	2.1e-07	K	MPIEGSENPERPFLEK	A	Oxidation (M)	0.3000000000000000.0		File:MINUS_50kDa_7Feb18.mzXML Scans:3812 RT:27.3488min Charge:2+ Fragmentation:cid
1	1	O60563	Cyclin-T1 OS=Homo sapiens GN=CCNT1 PE=1 SV=1	1237	81034	64	50	26	21	3025	1	1	1	630.31	1887.91	3	1887.9	0.0033	0	35.11	0.0013	K	MPIEGSENPERPFLEK	A	Oxidation (M)	0.3000000000000000.0		File:MINUS_50kDa_7Feb18.mzXML Scans:3806 RT:27.3188min Charge:3+ Fragmentation:cid
1	1	O60563	Cyclin-T1 OS=Homo sapiens GN=CCNT1 PE=1 SV=1	1237	81034	64	50	26	21	4407	1	1	1	857.098	2568.27	3	2568.27	-0.0005	0	19.53	0.015	K	SQYAYAAQNLLSHHDSHSSVILK	M				File:MINUS_50kDa_7Feb18.mzXML Scans:4237 RT:29.6503min Charge:3+ Fragmentation:cid
1	1	O60563	Cyclin-T1 OS=Homo sapiens GN=CCNT1 PE=1 SV=1	1237	81034	64	50	26	21	4408	1	1	1	1285.14	2568.28	2	2568.27	0.0032	0	73.93	1.2e-07	K	SQYAYAAQNLLSHHDSHSSVILK	M				File:MINUS_50kDa_7Feb18.mzXML Scans:4117 RT:28.9910min Charge:2+ Fragmentation:cid
1	1	O60563	Cyclin-T1 OS=Homo sapiens GN=CCNT1 PE=1 SV=1	1237	81034	64	50	26	21	4409	2	1	1	643.076	2568.28	4	2568.27	0.0032	0	1.4	0.89	K	SQYAYAAQNLLSHHDSHSSVILK	M				File:MINUS_50kDa_7Feb18.mzXML Scans:4098 RT:28.8917min Charge:4+ Fragmentation:cid
1	1	O60563	Cyclin-T1 OS=Homo sapiens GN=CCNT1 PE=1 SV=1	1237	81034	64	50	26	21	4410	1	1	1	514.663	2568.28	5	2568.27	0.0041	0	13.71	0.052	K	SQYAYAAQNLLSHHDSHSSVILK	M				File:MINUS_50kDa_7Feb18.mzXML Scans:4105 RT:28.9270min Charge:5+ Fragmentation:cid
1	1	O60563	Cyclin-T1 OS=Homo sapiens GN=CCNT1 PE=1 SV=1	1237	81034	64	50	26	21	4411	1	1	1	857.1	2568.28	3	2568.27	0.0052	0	46.86	9.2e-05	K	SQYAYAAQNLLSHHDSHSSVILK	M				File:MINUS_50kDa_7Feb18.mzXML Scans:4097 RT:28.8868min Charge:3+ Fragmentation:cid
1	1	O60563	Cyclin-T1 OS=Homo sapiens GN=CCNT1 PE=1 SV=1	1237	81034	64	50	26	21	4412	1	1	1	857.104	2568.29	3	2568.27	0.019	0	16.35	0.029	K	SQYAYAAQNLLSHHDSHSSVILK	M				File:MINUS_50kDa_7Feb18.mzXML Scans:4209 RT:29.4988min Charge:3+ Fragmentation:cid
1	1	O60563	Cyclin-T1 OS=Homo sapiens GN=CCNT1 PE=1 SV=1	1237	81034	64	50	26	21	4669	1	1	1	1365.17	2728.33	2	2728.33	-0.0008	0	77.52	9.6e-08	R	TSENLALTGVDHSLPQDGSNAFISQK	Q				File:MINUS_50kDa_7Feb18.mzXML Scans:4346 RT:30.2657min Charge:2+ Fragmentation:cid
1	1	O60563	Cyclin-T1 OS=Homo sapiens GN=CCNT1 PE=1 SV=1	1237	81034	64	50	26	21	4670	1	1	1	910.451	2728.33	3	2728.33	0.0014	0	49.26	2.4e-05	R	TSENLALTGVDHSLPQDGSNAFISQK	Q				File:MINUS_50kDa_7Feb18.mzXML Scans:4513 RT:31.1793min Charge:3+ Fragmentation:cid
1	1	O60563	Cyclin-T1 OS=Homo sapiens GN=CCNT1 PE=1 SV=1	1237	81034	64	50	26	21	4672	1	1	1	910.453	2728.34	3	2728.33	0.0074	0	64.76	8.5e-07	R	TSENLALTGVDHSLPQDGSNAFISQK	Q				File:MINUS_50kDa_7Feb18.mzXML Scans:4269 RT:29.8308min Charge:3+ Fragmentation:cid
1	1	O60563	Cyclin-T1 OS=Homo sapiens GN=CCNT1 PE=1 SV=1	1237	81034	64	50	26	21	4673	1	1	1	910.454	2728.34	3	2728.33	0.0086	0	57.01	4.5e-06	R	TSENLALTGVDHSLPQDGSNAFISQK	Q				File:MINUS_50kDa_7Feb18.mzXML Scans:4385 RT:30.4825min Charge:3+ Fragmentation:cid
1	1	O60563	Cyclin-T1 OS=Homo sapiens GN=CCNT1 PE=1 SV=1	1237	81034	64	50	26	21	4674	1	1	1	683.093	2728.34	4	2728.33	0.0129	0	13.68	0.14	R	TSENLALTGVDHSLPQDGSNAFISQK	Q				File:MINUS_50kDa_7Feb18.mzXML Scans:4357 RT:30.3292min Charge:4+ Fragmentation:cid
1	1	O60563	Cyclin-T1 OS=Homo sapiens GN=CCNT1 PE=1 SV=1	1237	81034	64	50	26	21	4675	1	1	1	1365.18	2728.34	2	2728.33	0.0146	0	60	2.4e-06	R	TSENLALTGVDHSLPQDGSNAFISQK	Q				File:MINUS_50kDa_7Feb18.mzXML Scans:4381 RT:30.4590min Charge:2+ Fragmentation:cid
46 kDa
7	1	O60563	Cyclin-T1 OS=Homo sapiens GN=CCNT1 PE=1 SV=1	301	81034	13	10	11	8	229	1	1	1	365.193	728.372	2	728.37	0.0014	0	13.28	0.23	K	VEEQPK	K				File:MINUS_46kDa_7Feb18.mzXML Scans:1569 RT:16.8710min Charge:2+ Fragmentation:cid
7	1	O60563	Cyclin-T1 OS=Homo sapiens GN=CCNT1 PE=1 SV=1	301	81034	13	10	11	8	466	1	1	0	433.777	865.539	2	865.538	0.0001	1	40.49	0.00014	K	KLEHVIK	V				File:MINUS_46kDa_7Feb18.mzXML Scans:2476 RT:22.1388min Charge:2+ Fragmentation:cid
7	1	O60563	Cyclin-T1 OS=Homo sapiens GN=CCNT1 PE=1 SV=1	301	81034	13	10	11	8	635	1	1	1	469.247	936.479	2	936.478	0.0013	0	29.03	0.0099	K	LEPTQGHR	T				File:MINUS_46kDa_7Feb18.mzXML Scans:1953 RT:19.1762min Charge:2+ Fragmentation:cid
7	1	O60563	Cyclin-T1 OS=Homo sapiens GN=CCNT1 PE=1 SV=1	301	81034	13	10	11	8	883	1	1	1	498.759	995.503	2	995.504	-0.0007	0	40.32	0.00064	K	HAEELAAQK	R				File:MINUS_46kDa_7Feb18.mzXML Scans:2192 RT:20.5335min Charge:2+ Fragmentation:cid
7	1	O60563	Cyclin-T1 OS=Homo sapiens GN=CCNT1 PE=1 SV=1	301	81034	13	10	11	8	904	2	1	1	503.726	1005.44	2	1005.44	0.0013	1	1.45	2.5	K	ADDRGTDEK	T				File:MINUS_46kDa_7Feb18.mzXML Scans:1153 RT:14.2647min Charge:2+ Fragmentation:cid
7	1	O60563	Cyclin-T1 OS=Homo sapiens GN=CCNT1 PE=1 SV=1	301	81034	13	10	11	8	1083	1	1	1	530.257	1058.5	2	1058.5	0.0008	0	28.44	0.0022	R	EQLENSPSR	R				File:MINUS_46kDa_7Feb18.mzXML Scans:2219 RT:20.6872min Charge:2+ Fragmentation:cid
7	1	O60563	Cyclin-T1 OS=Homo sapiens GN=CCNT1 PE=1 SV=1	301	81034	13	10	11	8	1120	1	1	1	540.279	1078.54	2	1078.54	-0.0005	0	6.89	0.23	R	WLSSQPSFK	L				File:MINUS_46kDa_7Feb18.mzXML Scans:3736 RT:28.9923min Charge:2+ Fragmentation:cid
7	1	O60563	Cyclin-T1 OS=Homo sapiens GN=CCNT1 PE=1 SV=1	301	81034	13	10	11	8	1475	1	1	1	598.324	1194.63	2	1194.64	-0.0022	1	33.3	0.00075	R	AKHAEELAAQK	R				File:MINUS_46kDa_7Feb18.mzXML Scans:2164 RT:20.3735min Charge:2+ Fragmentation:cid
7	1	O60563	Cyclin-T1 OS=Homo sapiens GN=CCNT1 PE=1 SV=1	301	81034	13	10	11	8	1992	1	1	1	713.356	1424.7	2	1424.69	0.0037	1	54.2	2.8e-05	R	FGVDPDKELSYR	Q				File:MINUS_46kDa_7Feb18.mzXML Scans:3602 RT:28.2582min Charge:2+ Fragmentation:cid
7	1	O60563	Cyclin-T1 OS=Homo sapiens GN=CCNT1 PE=1 SV=1	301	81034	13	10	11	8	2921	1	1	1	620.971	1859.89	3	1859.89	-0.0049	0	23.01	0.014	K	VAHTCLHPQESLPDTR	S				File:MINUS_46kDa_7Feb18.mzXML Scans:2902 RT:24.5027min Charge:3+ Fragmentation:cid
7	1	O60563	Cyclin-T1 OS=Homo sapiens GN=CCNT1 PE=1 SV=1	301	81034	13	10	11	8	2922	1	1	1	930.955	1859.9	2	1859.89	0.0012	0	71.74	1.9e-07	K	VAHTCLHPQESLPDTR	S				File:MINUS_46kDa_7Feb18.mzXML Scans:2906 RT:24.5257min Charge:2+ Fragmentation:cid
7	1	O60563	Cyclin-T1 OS=Homo sapiens GN=CCNT1 PE=1 SV=1	301	81034	13	10	11	8	2923	1	1	1	930.96	1859.91	2	1859.89	0.0112	0	72.93	1.5e-07	K	VAHTCLHPQESLPDTR	S				File:MINUS_46kDa_7Feb18.mzXML Scans:2917 RT:24.5875min Charge:2+ Fragmentation:cid
7	1	O60563	Cyclin-T1 OS=Homo sapiens GN=CCNT1 PE=1 SV=1	301	81034	13	10	11	8	4517	1	1	1	910.452	2728.34	3	2728.33	0.0053	0	65.45	7.5e-07	R	TSENLALTGVDHSLPQDGSNAFISQK	Q				File:MINUS_46kDa_7Feb18.mzXML Scans:3972 RT:30.2928min Charge:3+ Fragmentation:cid
32 KDa
prot_hit_num	prot_family_member	prot_acc	prot_desc	prot_score	prot_mass	prot_matches	prot_matches_sig	prot_sequences	prot_sequences_sig	pep_query	pep_rank	pep_isbold	pep_isunique	pep_exp_mz	pep_exp_mr	pep_exp_z	pep_calc_mr	pep_delta	pep_miss	pep_score	pep_expect	pep_res_before	pep_seq	pep_res_after	pep_var_mod	pep_var_mod_pos	pep_summed_mod_pos	pep_scan_title
10	1	O60563	Cyclin-T1 OS=Homo sapiens GN=CCNT1 PE=1 SV=1	211	81034	14	11	10	8	281	2	1	1	378.716	755.418	2	755.418	0.0001	0	14.26	0.15	R	IPVAGGDK	A				File:MINUS_32kDa_7Feb18.mzXML Scans:2477 RT:20.5702min Charge:2+ Fragmentation:cid
10	1	O60563	Cyclin-T1 OS=Homo sapiens GN=CCNT1 PE=1 SV=1	211	81034	14	11	10	8	338	1	1	1	388.707	775.4	2	775.401	-0.0006	0	16.7	0.28	K	CTQLVR	A				File:MINUS_32kDa_7Feb18.mzXML Scans:2727 RT:21.9642min Charge:2+ Fragmentation:cid
10	1	O60563	Cyclin-T1 OS=Homo sapiens GN=CCNT1 PE=1 SV=1	211	81034	14	11	10	8	609	1	1	1	433.777	865.539	2	865.538	0.0009	1	34.16	0.00061	K	KLEHVIK	V				File:MINUS_32kDa_7Feb18.mzXML Scans:2481 RT:20.5930min Charge:2+ Fragmentation:cid
10	1	O60563	Cyclin-T1 OS=Homo sapiens GN=CCNT1 PE=1 SV=1	211	81034	14	11	10	8	1113	1	1	1	498.759	995.503	2	995.504	-0.0005	0	22.42	0.0079	K	HAEELAAQK	R				File:MINUS_32kDa_7Feb18.mzXML Scans:2156 RT:18.7645min Charge:2+ Fragmentation:cid
10	1	O60563	Cyclin-T1 OS=Homo sapiens GN=CCNT1 PE=1 SV=1	211	81034	14	11	10	8	1397	1	1	1	530.258	1058.5	2	1058.5	0.0016	0	43.82	0.00024	R	EQLENSPSR	R				File:MINUS_32kDa_7Feb18.mzXML Scans:2310 RT:19.6325min Charge:2+ Fragmentation:cid
10	1	O60563	Cyclin-T1 OS=Homo sapiens GN=CCNT1 PE=1 SV=1	211	81034	14	11	10	8	1598	1	1	1	558.267	1114.52	2	1114.53	-0.0058	0	30.56	0.0014	K	HNSVEDSVTK	S				File:MINUS_32kDa_7Feb18.mzXML Scans:2408 RT:20.1868min Charge:2+ Fragmentation:cid
10	1	O60563	Cyclin-T1 OS=Homo sapiens GN=CCNT1 PE=1 SV=1	211	81034	14	11	10	8	1599	1	1	1	558.271	1114.53	2	1114.53	0.0024	0	34.49	0.00058	K	HNSVEDSVTK	S				File:MINUS_32kDa_7Feb18.mzXML Scans:2419 RT:20.2470min Charge:2+ Fragmentation:cid
10	1	O60563	Cyclin-T1 OS=Homo sapiens GN=CCNT1 PE=1 SV=1	211	81034	14	11	10	8	2018	1	1	1	598.324	1194.63	2	1194.64	-0.0012	1	17.82	0.021	R	AKHAEELAAQK	R				File:MINUS_32kDa_7Feb18.mzXML Scans:2081 RT:18.3283min Charge:2+ Fragmentation:cid
10	1	O60563	Cyclin-T1 OS=Homo sapiens GN=CCNT1 PE=1 SV=1	211	81034	14	11	10	8	2019	1	1	1	598.329	1194.64	2	1194.64	0.007	1	16.14	0.07	R	AKHAEELAAQK	R				File:MINUS_32kDa_7Feb18.mzXML Scans:2083 RT:18.3415min Charge:2+ Fragmentation:cid
10	1	O60563	Cyclin-T1 OS=Homo sapiens GN=CCNT1 PE=1 SV=1	211	81034	14	11	10	8	2867	1	1	1	713.355	1424.7	2	1424.69	0.0017	1	49.65	0.0001	R	FGVDPDKELSYR	Q				File:MINUS_32kDa_7Feb18.mzXML Scans:3812 RT:27.8805min Charge:2+ Fragmentation:cid
10	1	O60563	Cyclin-T1 OS=Homo sapiens GN=CCNT1 PE=1 SV=1	211	81034	14	11	10	8	3171	1	1	1	759.867	1517.72	2	1517.72	0.0038	0	38.46	0.00039	K	WSNWEIPVSTDGK	H				File:MINUS_32kDa_7Feb18.mzXML Scans:4522 RT:31.8497min Charge:2+ Fragmentation:cid
10	1	O60563	Cyclin-T1 OS=Homo sapiens GN=CCNT1 PE=1 SV=1	211	81034	14	11	10	8	3973	1	1	1	620.971	1859.89	3	1859.89	-0.0028	0	16.64	0.028	K		S				File:MINUS_32kDa_7Feb18.mzXML Scans:3047 RT:23.7213min Charge:3+ Fragmentation:cid
10	1	O60563	Cyclin-T1 OS=Homo sapiens GN=CCNT1 PE=1 SV=1	211	81034	14	11	10	8	3974	1	1	1	930.955	1859.89	2	1859.89	0.0002	0	56.17	1.8e-05	K	VAHTCLHPQESLPDTR	S				File:MINUS_32kDa_7Feb18.mzXML Scans:3054 RT:23.7607min Charge:2+ Fragmentation:cid
10	1	O60563	Cyclin-T1 OS=Homo sapiens GN=CCNT1 PE=1 SV=1	211	81034	14	11	10	8	3975	1	1	1	930.96	1859.91	2	1859.89	0.0114	0	30.33	0.0014	K	VAHTCLHPQESLPDTR	S				File:MINUS_32kDa_7Feb18.mzXML Scans:3049 RT:23.7328min Charge:2+ Fragmentation:cid

## Sheet: All identifications
50 kDa
Family	Member	Database	Accession	Score	Mass	Num. of matches	Num. of significant matches	Num. of sequences	Num. of significant sequences	emPAI	Description
1	1	SwissProt	O60563	1237	81034	64	50	26	21	3.01	Cyclin-T1 OS=Homo sapiens GN=CCNT1 PE=1 SV=1
1	2	SwissProt	O60583	113	81492	4	3	4	3	0.13	Cyclin-T2 OS=Homo sapiens GN=CCNT2 PE=1 SV=2
2	1	SwissProt	P60709	1184	42052	86	55	13	9	1.48	Actin, cytoplasmic 1 OS=Homo sapiens GN=ACTB PE=1 SV=1
3	1	SwissProt	P35579	820	227646	37	30	28	21	0.47	Myosin-9 OS=Homo sapiens GN=MYH9 PE=1 SV=4
4	1	SwissProt	P04264	770	66170	30	23	25	20	1.77	Keratin, type II cytoskeletal 1 OS=Homo sapiens GN=KRT1 PE=1 SV=6
4	2	SwissProt	P35908	251	65678	12	9	12	9	0.55	Keratin, type II cytoskeletal 2 epidermal OS=Homo sapiens GN=KRT2 PE=1 SV=2
4	3	SwissProt	P02538	232	60293	15	11	15	11	0.79	Keratin, type II cytoskeletal 6A OS=Homo sapiens GN=KRT6A PE=1 SV=3
4	4	SwissProt	P13647	151	62568	11	7	11	7	0.43	Keratin, type II cytoskeletal 5 OS=Homo sapiens GN=KRT5 PE=1 SV=3
4	5	SwissProt	P19013	59	57649	7	3	7	3	0.18	Keratin, type II cytoskeletal 4 OS=Homo sapiens GN=KRT4 PE=1 SV=4
5	1	SwissProt	P13645	726	59020	30	28	22	20	2.88	Keratin, type I cytoskeletal 10 OS=Homo sapiens GN=KRT10 PE=1 SV=6
5	2	SwissProt	P08779	196	51578	11	8	9	7	0.54	Keratin, type I cytoskeletal 16 OS=Homo sapiens GN=KRT16 PE=1 SV=4
5	3	SwissProt	P02533	173	51872	11	7	10	7	0.54	Keratin, type I cytoskeletal 14 OS=Homo sapiens GN=KRT14 PE=1 SV=4
5	4	SwissProt	P13646	160	49900	6	5	6	5	0.38	Keratin, type I cytoskeletal 13 OS=Homo sapiens GN=KRT13 PE=1 SV=4
5	5	SwissProt	P19012	116	49409	5	5	5	5	0.38	Keratin, type I cytoskeletal 15 OS=Homo sapiens GN=KRT15 PE=1 SV=3
6	1	SwissProt	Q7L2J0	681	74937	30	23	19	13	1.46	7SK snRNA methylphosphate capping enzyme OS=Homo sapiens GN=MEPCE PE=1 SV=1
7	1	SwissProt	P07437	648	50095	23	18	14	12	1.29	Tubulin beta chain OS=Homo sapiens GN=TUBB PE=1 SV=2
7	2	SwissProt	P68371	558	50255	20	16	12	10	1.01	Tubulin beta-4B chain OS=Homo sapiens GN=TUBB4B PE=1 SV=1
8	1	SwissProt	Q14254	630	47434	22	18	19	15	2.14	Flotillin-2 OS=Homo sapiens GN=FLOT2 PE=1 SV=2
9	1	SwissProt	P35527	526	62255	17	15	15	13	1.06	Keratin, type I cytoskeletal 9 OS=Homo sapiens GN=KRT9 PE=1 SV=3
10	1	SwissProt	P27694	521	68723	22	17	18	15	1.21	Replication protein A 70 kDa DNA-binding subunit OS=Homo sapiens GN=RPA1 PE=1 SV=2
11	1	SwissProt	P50750	478	43149	18	15	16	14	1.81	Cyclin-dependent kinase 9 OS=Homo sapiens GN=CDK9 PE=1 SV=3
12	1	SwissProt	Q9BQE3	422	50548	19	15	13	12	1.42	Tubulin alpha-1C chain OS=Homo sapiens GN=TUBA1C PE=1 SV=1
13	1	SwissProt	O75955	395	47554	15	12	14	11	1.09	Flotillin-1 OS=Homo sapiens GN=FLOT1 PE=1 SV=3
14	1	SwissProt	P19474	395	55162	28	19	20	15	1.84	E3 ubiquitin-protein ligase TRIM21 OS=Homo sapiens GN=TRIM21 PE=1 SV=1
15	1	SwissProt	P06733	380	47481	14	13	13	12	1.39	Alpha-enolase OS=Homo sapiens GN=ENO1 PE=1 SV=2
16	1	SwissProt	P04424	347	51910	14	12	12	10	1.09	Argininosuccinate lyase OS=Homo sapiens GN=ASL PE=1 SV=4
17	1	SwissProt	Q9Y608	265	82349	12	9	11	8	0.37	Leucine-rich repeat flightless-interacting protein 2 OS=Homo sapiens GN=LRRFIP2 PE=1 SV=1
18	1	SwissProt	P06576	223	56525	8	6	8	6	0.4	ATP synthase subunit beta, mitochondrial OS=Homo sapiens GN=ATP5B PE=1 SV=3
19	1	SwissProt	Q8IV63	187	53589	12	7	12	7	0.52	Inactive serine/threonine-protein kinase VRK3 OS=Homo sapiens GN=VRK3 PE=1 SV=2
20	1	SwissProt	P36957	182	49067	6	5	6	5	0.38	Dihydrolipoyllysine-residue succinyltransferase component of 2-oxoglutarate dehydrogenase complex, mitochondrial OS=Homo sapiens GN=DLST PE=1 SV=4
21	1	SwissProt	P19338	163	76625	9	6	9	6	0.29	Nucleolin OS=Homo sapiens GN=NCL PE=1 SV=3
22	1	SwissProt	P19484	116	52889	10	9	9	8	0.72	Transcription factor EB OS=Homo sapiens GN=TFEB PE=1 SV=3
23	1	SwissProt	P33241	107	37397	2	2	2	2	0.18	Lymphocyte-specific protein 1 OS=Homo sapiens GN=LSP1 PE=1 SV=1
24	1	SwissProt	P14868	98	57499	9	6	9	6	0.4	Aspartate--tRNA ligase, cytoplasmic OS=Homo sapiens GN=DARS PE=1 SV=2
25	1	SwissProt	Q5VTE0	97	50495	6	6	6	6	0.46	Putative elongation factor 1-alpha-like 3 OS=Homo sapiens GN=EEF1A1P5 PE=5 SV=1
26	1	SwissProt	Q15084	95	48490	4	2	4	2	0.14	Protein disulfide-isomerase A6 OS=Homo sapiens GN=PDIA6 PE=1 SV=1
27	1	SwissProt	P25705	90	59828	7	4	7	4	0.24	ATP synthase subunit alpha, mitochondrial OS=Homo sapiens GN=ATP5A1 PE=1 SV=1
28	1	SwissProt	Q01196	61	48877	5	4	4	3	0.3	Runt-related transcription factor 1 OS=Homo sapiens GN=RUNX1 PE=1 SV=3
29	1	SwissProt	P02768	59	71317	2	1	2	1	0.05	Serum albumin OS=Homo sapiens GN=ALB PE=1 SV=2
30	1	SwissProt	P61158	59	47797	3	2	3	2	0.14	Actin-related protein 3 OS=Homo sapiens GN=ACTR3 PE=1 SV=3
31	1	SwissProt	Q9P258	58	56790	4	4	4	4	0.25	Protein RCC2 OS=Homo sapiens GN=RCC2 PE=1 SV=2
32	1	SwissProt	Q16576	56	48132	2	2	2	2	0.14	Histone-binding protein RBBP7 OS=Homo sapiens GN=RBBP7 PE=1 SV=1
33	1	SwissProt	P0DOX5	56	49926	8	4	4	3	0.21	Immunoglobulin gamma-1 heavy chain OS=Homo sapiens PE=1 SV=1
34	1	SwissProt	P17844	55	69618	2	1	2	1	0.05	Probable ATP-dependent RNA helicase DDX5 OS=Homo sapiens GN=DDX5 PE=1 SV=1
35	1	SwissProt	P26641	52	50429	5	2	5	2	0.14	Elongation factor 1-gamma OS=Homo sapiens GN=EEF1G PE=1 SV=3
36	1	SwissProt	Q8TF72	46	218321	4	2	3	1	0.01	Protein Shroom3 OS=Homo sapiens GN=SHROOM3 PE=1 SV=2
37	1	SwissProt	Q9H3G5	33	54414	1	1	1	1	0.06	Probable serine carboxypeptidase CPVL OS=Homo sapiens GN=CPVL PE=1 SV=2
38	1	SwissProt	P60842	31	46353	2	1	2	1	0.07	Eukaryotic initiation factor 4A-I OS=Homo sapiens GN=EIF4A1 PE=1 SV=1
39	1	SwissProt	Q6MZZ7	31	77332	2	1	1	1	0.04	Calpain-13 OS=Homo sapiens GN=CAPN13 PE=1 SV=2
40	1	SwissProt	O95460	30	70210	1	1	1	1	0.05	Matrilin-4 OS=Homo sapiens GN=MATN4 PE=1 SV=3
41	1	SwissProt	Q13045	30	146142	1	1	1	1	0.02	Protein flightless-1 homolog OS=Homo sapiens GN=FLII PE=1 SV=2
42	1	SwissProt	Q9HB90	26	44595	3	1	3	1	0.07	Ras-related GTP-binding protein C OS=Homo sapiens GN=RRAGC PE=1 SV=1
43	1	SwissProt	Q7Z5Y7	26	48020	2	1	2	1	0.07	BTB/POZ domain-containing protein KCTD20 OS=Homo sapiens GN=KCTD20 PE=1 SV=1
44	1	SwissProt	B2RV13	26	19648	2	1	2	1	0.19	Uncharacterized protein C17orf105 OS=Homo sapiens GN=C17orf105 PE=2 SV=1
45	1	SwissProt	Q9P2H3	26	88664	1	1	1	1	0.04	Intraflagellar transport protein 80 homolog OS=Homo sapiens GN=IFT80 PE=1 SV=3
46	1	SwissProt	P57103	25	103970	1	1	1	1	0.03	Sodium/calcium exchanger 3 OS=Homo sapiens GN=SLC8A3 PE=1 SV=2
47	1	SwissProt	Q69YZ2	24	33072	4	1	1	1	0.1	Transmembrane protein 200B OS=Homo sapiens GN=TMEM200B PE=2 SV=1
48	1	SwissProt	P04406	24	36201	2	1	2	1	0.09	Glyceraldehyde-3-phosphate dehydrogenase OS=Homo sapiens GN=GAPDH PE=1 SV=3
49	1	SwissProt	P19878	23	60237	1	1	1	1	0.05	Neutrophil cytosol factor 2 OS=Homo sapiens GN=NCF2 PE=1 SV=2
50	1	SwissProt	O43395	22	77652	3	1	1	1	0.04	U4/U6 small nuclear ribonucleoprotein Prp3 OS=Homo sapiens GN=PRPF3 PE=1 SV=2
51	1	SwissProt	O95466	21	122518	2	1	1	1	0.03	Formin-like protein 1 OS=Homo sapiens GN=FMNL1 PE=1 SV=3
52	1	SwissProt	Q13571	21	30487	1	1	1	1	0.11	Lysosomal-associated transmembrane protein 5 OS=Homo sapiens GN=LAPTM5 PE=1 SV=1
53	1	SwissProt	P02545	21	74380	2	1	2	1	0.04	Prelamin-A/C OS=Homo sapiens GN=LMNA PE=1 SV=1
54	1	SwissProt	Q6UXS9	20	39125	26	4	2	1	0.08	Inactive caspase-12 OS=Homo sapiens GN=CASP12 PE=2 SV=2
55	1	SwissProt	Q12796	20	35260	1	1	1	1	0.09	Proline-rich nuclear receptor coactivator 1 OS=Homo sapiens GN=PNRC1 PE=1 SV=1
56	1	SwissProt	Q8WZ42	20	3842904	18	1	10	1		Titin OS=Homo sapiens GN=TTN PE=1 SV=4
57	1	SwissProt	Q00839	19	91269	1	1	1	1	0.04	Heterogeneous nuclear ribonucleoprotein U OS=Homo sapiens GN=HNRNPU PE=1 SV=6
58	1	SwissProt	Q15042	18	111594	28	1	1	1	0.03	Rab3 GTPase-activating protein catalytic subunit OS=Homo sapiens GN=RAB3GAP1 PE=1 SV=3
59	1	SwissProt	Q2QD12	15	25234	1	1	1	1	0.13	Ribulose-phosphate 3-epimerase-like protein 1 OS=Homo sapiens GN=RPEL1 PE=2 SV=1
60	1	SwissProt	Q96PV7	14	97965	1	1	1	1	0.03	Protein FAM193B OS=Homo sapiens GN=FAM193B PE=1 SV=3
61	1	SwissProt	B0I1T2	14	117395	1	1	1	1	0.03	Unconventional myosin-Ig OS=Homo sapiens GN=MYO1G PE=1 SV=2
46 kDa
Family	Member	Database	Accession	Score	Mass	Num. of matches	Num. of significant matches	Num. of sequences	Num. of significant sequences	emPAI	Description
1	1	SwissProt	P60709	9364	42052	473	338	27	24	21.22	Actin, cytoplasmic 1 OS=Homo sapiens GN=ACTB PE=1 SV=1
1	2	SwissProt	P68032	4353	42334	297	169	19	16	6.07	Actin, alpha cardiac muscle 1 OS=Homo sapiens GN=ACTC1 PE=1 SV=1
1	3	SwissProt	Q562R1	2767	42318	193	123	11	9	2.33	Beta-actin-like protein 2 OS=Homo sapiens GN=ACTBL2 PE=1 SV=2
1	4	SwissProt	P0CG39	2765	118740	176	105	10	8	0.35	POTE ankyrin domain family member J OS=Homo sapiens GN=POTEJ PE=3 SV=1
2	1	SwissProt	O75955	827	47554	26	21	19	15	2.35	Flotillin-1 OS=Homo sapiens GN=FLOT1 PE=1 SV=3
3	1	SwissProt	Q9NYL9	754	39741	37	25	22	15	4.36	Tropomodulin-3 OS=Homo sapiens GN=TMOD3 PE=1 SV=1
4	1	SwissProt	Q14254	512	47434	22	17	21	16	2.14	Flotillin-2 OS=Homo sapiens GN=FLOT2 PE=1 SV=2
5	1	SwissProt	P13645	442	59020	21	17	17	14	1.14	Keratin, type I cytoskeletal 10 OS=Homo sapiens GN=KRT10 PE=1 SV=6
5	2	SwissProt	P02533	105	51872	5	3	5	3	0.2	Keratin, type I cytoskeletal 14 OS=Homo sapiens GN=KRT14 PE=1 SV=4
5	3	SwissProt	O76013	50	53354	2	2	2	2	0.13	Keratin, type I cuticular Ha6 OS=Homo sapiens GN=KRT36 PE=1 SV=1
6	1	SwissProt	P04264	344	66170	16	12	16	12	0.79	Keratin, type II cytoskeletal 1 OS=Homo sapiens GN=KRT1 PE=1 SV=6
6	2	SwissProt	P35908	313	65678	11	10	10	9	0.63	Keratin, type II cytoskeletal 2 epidermal OS=Homo sapiens GN=KRT2 PE=1 SV=2
7	1	SwissProt	O60563	301	81034	13	10	11	8	0.43	Cyclin-T1 OS=Homo sapiens GN=CCNT1 PE=1 SV=1
7	2	SwissProt	O60583	94	81492	5	3	5	3	0.13	Cyclin-T2 OS=Homo sapiens GN=CCNT2 PE=1 SV=2
8	1	SwissProt	P35579	263	227646	13	8	11	7	0.12	Myosin-9 OS=Homo sapiens GN=MYH9 PE=1 SV=4
9	1	SwissProt	P02545	259	74380	13	10	11	8	0.47	Prelamin-A/C OS=Homo sapiens GN=LMNA PE=1 SV=1
9	2	SwissProt	P20700	97	66653	5	3	5	3	0.16	Lamin-B1 OS=Homo sapiens GN=LMNB1 PE=1 SV=2
10	1	SwissProt	P50552	237	39976	14	9	10	8	1.05	Vasodilator-stimulated phosphoprotein OS=Homo sapiens GN=VASP PE=1 SV=3
11	1	SwissProt	P11940	217	70854	8	7	8	7	0.37	Polyadenylate-binding protein 1 OS=Homo sapiens GN=PABPC1 PE=1 SV=2
12	1	SwissProt	Q7L2J0	215	74937	12	10	9	7	0.54	7SK snRNA methylphosphate capping enzyme OS=Homo sapiens GN=MEPCE PE=1 SV=1
13	1	SwissProt	Q4G0J3	180	67143	16	8	14	8	0.47	La-related protein 7 OS=Homo sapiens GN=LARP7 PE=1 SV=1
14	1	SwissProt	P00558	166	44985	8	7	7	6	0.53	Phosphoglycerate kinase 1 OS=Homo sapiens GN=PGK1 PE=1 SV=3
15	1	SwissProt	Q5VTE0	156	50495	8	6	7	5	0.37	Putative elongation factor 1-alpha-like 3 OS=Homo sapiens GN=EEF1A1P5 PE=5 SV=1
16	1	SwissProt	Q96MH2	123	32741	8	4	8	4	0.47	Protein HEXIM2 OS=Homo sapiens GN=HEXIM2 PE=1 SV=1
17	1	SwissProt	P49411	108	49852	7	3	6	3	0.21	Elongation factor Tu, mitochondrial OS=Homo sapiens GN=TUFM PE=1 SV=2
18	1	SwissProt	P48735	81	51333	1	1	1	1	0.06	Isocitrate dehydrogenase [NADP], mitochondrial OS=Homo sapiens GN=IDH2 PE=1 SV=2
19	1	SwissProt	P19484	66	52889	4	3	4	3	0.2	Transcription factor EB OS=Homo sapiens GN=TFEB PE=1 SV=3
20	1	SwissProt	P26641	61	50429	2	2	2	2	0.14	Elongation factor 1-gamma OS=Homo sapiens GN=EEF1G PE=1 SV=3
21	1	SwissProt	O00425	60	64008	2	2	2	2	0.11	Insulin-like growth factor 2 mRNA-binding protein 3 OS=Homo sapiens GN=IGF2BP3 PE=1 SV=2
22	1	SwissProt	O60711	57	44615	3	2	3	2	0.15	Leupaxin OS=Homo sapiens GN=LPXN PE=1 SV=1
23	1	SwissProt	P07437	57	50095	1	1	1	1	0.07	Tubulin beta chain OS=Homo sapiens GN=TUBB PE=1 SV=2
24	1	SwissProt	Q8WZ42	49	3842904	44	7	13	1		Titin OS=Homo sapiens GN=TTN PE=1 SV=4
25	1	SwissProt	Q13045	44	146142	1	1	1	1	0.02	Protein flightless-1 homolog OS=Homo sapiens GN=FLII PE=1 SV=2
26	1	SwissProt	P01857	38	36596	3	2	3	2	0.19	Immunoglobulin heavy constant gamma 1 OS=Homo sapiens GN=IGHG1 PE=1 SV=1
27	1	SwissProt	Q8TF72	40	218321	2	1	2	1	0.01	Protein Shroom3 OS=Homo sapiens GN=SHROOM3 PE=1 SV=2
28	1	SwissProt	P62333	37	44430	2	1	2	1	0.07	26S proteasome regulatory subunit 10B OS=Homo sapiens GN=PSMC6 PE=1 SV=1
29	1	SwissProt	Q9UPY6	32	55373	1	1	1	1	0.06	Wiskott-Aldrich syndrome protein family member 3 OS=Homo sapiens GN=WASF3 PE=1 SV=2
30	1	SwissProt	P42166	32	76016	2	1	2	1	0.04	Lamina-associated polypeptide 2, isoform alpha OS=Homo sapiens GN=TMPO PE=1 SV=2
31	1	SwissProt	P81605	28	11391	1	1	1	1	0.3	Dermcidin OS=Homo sapiens GN=DCD PE=1 SV=2
32	1	SwissProt	Q6UXS9	28	39125	20	3	1	1	0.08	Inactive caspase-12 OS=Homo sapiens GN=CASP12 PE=2 SV=2
33	1	SwissProt	Q14240	26	46601	1	1	1	1	0.07	Eukaryotic initiation factor 4A-II OS=Homo sapiens GN=EIF4A2 PE=1 SV=2
34	1	SwissProt	O95259	26	112435	1	1	1	1	0.03	Potassium voltage-gated channel subfamily H member 1 OS=Homo sapiens GN=KCNH1 PE=1 SV=1
35	1	SwissProt	Q9NSC5	25	39812	2	1	2	1	0.08	Homer protein homolog 3 OS=Homo sapiens GN=HOMER3 PE=1 SV=2
36	1	SwissProt	Q96I24	24	61944	4	1	3	1	0.05	Far upstream element-binding protein 3 OS=Homo sapiens GN=FUBP3 PE=1 SV=2
37	1	SwissProt	Q9Y2X0	23	98441	1	1	1	1	0.03	Mediator of RNA polymerase II transcription subunit 16 OS=Homo sapiens GN=MED16 PE=1 SV=2
38	1	SwissProt	Q9HCG8	23	105972	1	1	1	1	0.03	Pre-mRNA-splicing factor CWC22 homolog OS=Homo sapiens GN=CWC22 PE=1 SV=3
39	1	SwissProt	P51114	23	70020	2	1	2	1	0.05	Fragile X mental retardation syndrome-related protein 1 OS=Homo sapiens GN=FXR1 PE=1 SV=3
40	1	SwissProt	O00231	21	47719	1	1	1	1	0.07	26S proteasome non-ATPase regulatory subunit 11 OS=Homo sapiens GN=PSMD11 PE=1 SV=3
41	1	SwissProt	Q14590	21	86432	1	1	1	1	0.04	Zinc finger protein 235 OS=Homo sapiens GN=ZNF235 PE=2 SV=3
42	1	SwissProt	Q9BR76	21	54885	2	1	2	1	0.06	Coronin-1B OS=Homo sapiens GN=CORO1B PE=1 SV=1
43	1	SwissProt	Q8NCM8	20	495790	2	1	2	1	0.01	Cytoplasmic dynein 2 heavy chain 1 OS=Homo sapiens GN=DYNC2H1 PE=1 SV=4
44	1	SwissProt	P17039	16	73538	1	1	1	1	0.04	Zinc finger protein 30 OS=Homo sapiens GN=ZNF30 PE=2 SV=5
45	1	SwissProt	Q9BSA4	16	59818	7	1	2	1	0.05	Protein tweety homolog 2 OS=Homo sapiens GN=TTYH2 PE=1 SV=3
46	1	SwissProt	P48552	15	127662	1	1	1	1	0.03	Nuclear receptor-interacting protein 1 OS=Homo sapiens GN=NRIP1 PE=1 SV=2
47	1	SwissProt	P46940	13	189761	1	1	1	1	0.02	Ras GTPase-activating-like protein IQGAP1 OS=Homo sapiens GN=IQGAP1 PE=1 SV=1
48	1	SwissProt	Q15042	13	111594	3	1	1	1	0.03	Rab3 GTPase-activating protein catalytic subunit OS=Homo sapiens GN=RAB3GAP1 PE=1 SV=3
32 kDa
Family	Member	Database	Accession	Score	Mass	Num. of matches	Num. of significant matches	Num. of sequences	Num. of significant sequences	emPAI	Description
1	1	SwissProt	P06753	2803	32987	206	151	27	21	11.12	Tropomyosin alpha-3 chain OS=Homo sapiens GN=TPM3 PE=1 SV=2
1	2	SwissProt	P67936	2131	28619	133	92	35	29	41.1	Tropomyosin alpha-4 chain OS=Homo sapiens GN=TPM4 PE=1 SV=3
1	3	SwissProt	P09493	1485	32746	110	75	23	19	10.18	Tropomyosin alpha-1 chain OS=Homo sapiens GN=TPM1 PE=1 SV=2
2	1	SwissProt	P04264	894	66170	34	27	24	19	1.77	Keratin, type II cytoskeletal 1 OS=Homo sapiens GN=KRT1 PE=1 SV=6
2	2	SwissProt	P35908	554	65678	21	19	17	15	1.29	Keratin, type II cytoskeletal 2 epidermal OS=Homo sapiens GN=KRT2 PE=1 SV=2
2	3	SwissProt	Q7RTS7	46	58229	3	2	3	2	0.12	Keratin, type II cytoskeletal 74 OS=Homo sapiens GN=KRT74 PE=1 SV=2
3	1	SwissProt	P13645	732	59020	33	23	26	18	2.12	Keratin, type I cytoskeletal 10 OS=Homo sapiens GN=KRT10 PE=1 SV=6
3	2	SwissProt	P35527	216	62255	11	8	9	7	0.43	Keratin, type I cytoskeletal 9 OS=Homo sapiens GN=KRT9 PE=1 SV=3
4	1	SwissProt	P60709	620	42052	55	26	14	11	1.88	Actin, cytoplasmic 1 OS=Homo sapiens GN=ACTB PE=1 SV=1
4	2	SwissProt	P68032	379	42334	20	16	12	9	1.29	Actin, alpha cardiac muscle 1 OS=Homo sapiens GN=ACTC1 PE=1 SV=1
4	3	SwissProt	Q562R1	186	42318	40	10	8	4	0.57	Beta-actin-like protein 2 OS=Homo sapiens GN=ACTBL2 PE=1 SV=2
5	1	SwissProt	P47756	508	31616	27	18	16	10	2	F-actin-capping protein subunit beta OS=Homo sapiens GN=CAPZB PE=1 SV=4
6	1	SwissProt	P50402	444	29033	18	16	10	10	2.67	Emerin OS=Homo sapiens GN=EMD PE=1 SV=1
7	1	SwissProt	P50750	323	43149	13	12	9	8	0.94	Cyclin-dependent kinase 9 OS=Homo sapiens GN=CDK9 PE=1 SV=3
7	2	SwissProt	Q96HS1	70	32213	6	4	5	3	0.34	Serine/threonine-protein phosphatase PGAM5, mitochondrial OS=Homo sapiens GN=PGAM5 PE=1 SV=2
8	1	SwissProt	Q99623	290	33276	14	10	13	9	1.59	Prohibitin-2 OS=Homo sapiens GN=PHB2 PE=1 SV=2
9	1	SwissProt	P63244	213	35511	8	7	7	6	0.71	Receptor of activated protein C kinase 1 OS=Homo sapiens GN=RACK1 PE=1 SV=3
10	1	SwissProt	O60563	211	81034	14	11	10	8	0.43	Cyclin-T1 OS=Homo sapiens GN=CCNT1 PE=1 SV=1
11	1	SwissProt	P15927	206	29342	10	9	9	8	1.63	Replication protein A 32 kDa subunit OS=Homo sapiens GN=RPA2 PE=1 SV=1
12	1	SwissProt	Q9BQE3	203	50548	11	10	8	7	0.66	Tubulin alpha-1C chain OS=Homo sapiens GN=TUBA1C PE=1 SV=1
13	1	SwissProt	Q13148	195	45053	6	5	5	4	0.33	TAR DNA-binding protein 43 OS=Homo sapiens GN=TARDBP PE=1 SV=1
14	1	SwissProt	Q96C19	177	26794	7	5	7	5	0.8	EF-hand domain-containing protein D2 OS=Homo sapiens GN=EFHD2 PE=1 SV=1
15	1	SwissProt	P24534	172	24919	6	5	4	3	0.46	Elongation factor 1-beta OS=Homo sapiens GN=EEF1B2 PE=1 SV=3
16	1	SwissProt	O00299	169	27248	7	4	6	4	0.59	Chloride intracellular channel protein 1 OS=Homo sapiens GN=CLIC1 PE=1 SV=4
17	1	SwissProt	Q8NHW5	140	34514	5	4	4	3	0.32	60S acidic ribosomal protein P0-like OS=Homo sapiens GN=RPLP0P6 PE=5 SV=1
18	1	SwissProt	P35579	137	227646	12	5	10	5	0.07	Myosin-9 OS=Homo sapiens GN=MYH9 PE=1 SV=4
19	1	SwissProt	Q5T9A4	131	73098	13	7	13	7	0.36	ATPase family AAA domain-containing protein 3B OS=Homo sapiens GN=ATAD3B PE=1 SV=1
20	1	SwissProt	P36542	127	33032	5	4	4	3	0.33	ATP synthase subunit gamma, mitochondrial OS=Homo sapiens GN=ATP5C1 PE=1 SV=1
21	1	SwissProt	Q7L2J0	121	74937	8	8	6	6	0.35	7SK snRNA methylphosphate capping enzyme OS=Homo sapiens GN=MEPCE PE=1 SV=1
22	1	SwissProt	P23396	110	26842	4	3	4	3	0.42	40S ribosomal protein S3 OS=Homo sapiens GN=RPS3 PE=1 SV=2
23	1	SwissProt	P45880	108	32060	5	4	5	4	0.48	Voltage-dependent anion-selective channel protein 2 OS=Homo sapiens GN=VDAC2 PE=1 SV=2
24	1	SwissProt	Q9UBR2	108	34530	3	2	3	2	0.2	Cathepsin Z OS=Homo sapiens GN=CTSZ PE=1 SV=1
25	1	SwissProt	P81605	102	11391	4	4	4	4	1.87	Dermcidin OS=Homo sapiens GN=DCD PE=1 SV=2
26	1	SwissProt	O00214	100	35957	4	4	4	4	0.42	Galectin-8 OS=Homo sapiens GN=LGALS8 PE=1 SV=4
27	1	SwissProt	P62805	97	11360	5	5	4	4	1.89	Histone H4 OS=Homo sapiens GN=HIST1H4A PE=1 SV=2
28	1	SwissProt	P00338	97	36950	7	5	6	4	0.41	L-lactate dehydrogenase A chain OS=Homo sapiens GN=LDHA PE=1 SV=2
29	1	SwissProt	Q4G0J3	91	67143	8	2	8	2	0.1	La-related protein 7 OS=Homo sapiens GN=LARP7 PE=1 SV=1
30	1	SwissProt	Q9ULV4	85	53899	4	3	4	3	0.19	Coronin-1C OS=Homo sapiens GN=CORO1C PE=1 SV=1
31	1	SwissProt	P08311	80	29161	8	4	6	3	0.38	Cathepsin G OS=Homo sapiens GN=CTSG PE=1 SV=2
32	1	SwissProt	P02768	72	71317	2	2	2	2	0.09	Serum albumin OS=Homo sapiens GN=ALB PE=1 SV=2
33	1	SwissProt	P02545	69	74380	3	2	3	2	0.09	Prelamin-A/C OS=Homo sapiens GN=LMNA PE=1 SV=1
34	1	SwissProt	O15144	60	34426	9	4	8	3	0.45	Actin-related protein 2/3 complex subunit 2 OS=Homo sapiens GN=ARPC2 PE=1 SV=1
35	1	SwissProt	P36578	59	47953	3	2	3	2	0.14	60S ribosomal protein L4 OS=Homo sapiens GN=RPL4 PE=1 SV=5
36	1	SwissProt	P62258	57	29326	6	2	4	1	0.11	14-3-3 protein epsilon OS=Homo sapiens GN=YWHAE PE=1 SV=1
37	1	SwissProt	Q8TF72	55	218321	11	5	3	1	0.01	Protein Shroom3 OS=Homo sapiens GN=SHROOM3 PE=1 SV=2
38	1	SwissProt	Q3B8N2	55	39977	1	1	1	1	0.08	Galectin-9B OS=Homo sapiens GN=LGALS9B PE=1 SV=3
39	1	SwissProt	Q07020	53	21735	1	1	1	1	0.15	60S ribosomal protein L18 OS=Homo sapiens GN=RPL18 PE=1 SV=2
40	1	SwissProt	P25786	50	29822	3	2	3	2	0.24	Proteasome subunit alpha type-1 OS=Homo sapiens GN=PSMA1 PE=1 SV=1
41	1	SwissProt	P19484	50	52889	6	4	6	4	0.27	Transcription factor EB OS=Homo sapiens GN=TFEB PE=1 SV=3
42	1	SwissProt	P21108	50	35387	2	2	2	2	0.2	Ribose-phosphate pyrophosphokinase 3 OS=Homo sapiens GN=PRPS1L1 PE=1 SV=2
43	1	SwissProt	Q9H3F6	48	35809	3	2	2	1	0.09	BTB/POZ domain-containing adapter for CUL3-mediated RhoA degradation protein 3 OS=Homo sapiens GN=KCTD10 PE=1 SV=1
44	1	SwissProt	Q13643	45	33166	5	3	4	3	0.33	Four and a half LIM domains protein 3 OS=Homo sapiens GN=FHL3 PE=1 SV=4
45	1	SwissProt	P0DOX5	43	49926	2	2	2	2	0.14	Immunoglobulin gamma-1 heavy chain OS=Homo sapiens PE=1 SV=1
46	1	SwissProt	Q10589	42	20041	1	1	1	1	0.17	Bone marrow stromal antigen 2 OS=Homo sapiens GN=BST2 PE=1 SV=1
47	1	SwissProt	Q9HD67	42	239194	1	1	1	1	0.01	Unconventional myosin-X OS=Homo sapiens GN=MYO10 PE=1 SV=3
48	1	SwissProt	P08246	41	29127	3	2	3	2	0.24	Neutrophil elastase OS=Homo sapiens GN=ELANE PE=1 SV=1
49	1	SwissProt	Q5D862	39	249296	1	1	1	1	0.01	Filaggrin-2 OS=Homo sapiens GN=FLG2 PE=1 SV=1
50	1	SwissProt	Q02878	38	32765	6	3	5	3	0.34	60S ribosomal protein L6 OS=Homo sapiens GN=RPL6 PE=1 SV=3
51	1	SwissProt	P12004	38	29092	2	1	2	1	0.11	Proliferating cell nuclear antigen OS=Homo sapiens GN=PCNA PE=1 SV=1
52	1	SwissProt	Q9HA64	36	34618	3	2	3	2	0.2	Ketosamine-3-kinase OS=Homo sapiens GN=FN3KRP PE=1 SV=2
53	1	SwissProt	O00743	35	35806	3	2	2	1	0.09	Serine/threonine-protein phosphatase 6 catalytic subunit OS=Homo sapiens GN=PPP6C PE=1 SV=1
54	1	SwissProt	Q5QNW6	33	13912	3	2	3	2	0.55	Histone H2B type 2-F OS=Homo sapiens GN=HIST2H2BF PE=1 SV=3
55	1	SwissProt	O95460	31	70210	1	1	1	1	0.05	Matrilin-4 OS=Homo sapiens GN=MATN4 PE=1 SV=3
56	1	SwissProt	P09496	30	27174	2	1	2	1	0.12	Clathrin light chain A OS=Homo sapiens GN=CLTA PE=1 SV=1
57	1	SwissProt	Q96MH2	30	32741	1	1	1	1	0.1	Protein HEXIM2 OS=Homo sapiens GN=HEXIM2 PE=1 SV=1
58	1	SwissProt	P68431	29	15509	3	3	3	3	0.81	Histone H3.1 OS=Homo sapiens GN=HIST1H3A PE=1 SV=2
59	1	SwissProt	Q00325	29	40525	1	1	1	1	0.08	Phosphate carrier protein, mitochondrial OS=Homo sapiens GN=SLC25A3 PE=1 SV=2
60	1	SwissProt	Q13011	29	36136	3	1	3	1	0.09	Delta(3,5)-Delta(2,4)-dienoyl-CoA isomerase, mitochondrial OS=Homo sapiens GN=ECH1 PE=1 SV=2
61	1	SwissProt	Q01196	28	48877	2	1	2	1	0.07	Runt-related transcription factor 1 OS=Homo sapiens GN=RUNX1 PE=1 SV=3
62	1	SwissProt	Q8IV63	26	53589	1	1	1	1	0.06	Inactive serine/threonine-protein kinase VRK3 OS=Homo sapiens GN=VRK3 PE=1 SV=2
63	1	SwissProt	Q6ZMW3	26	220270	2	1	2	1	0.01	Echinoderm microtubule-associated protein-like 6 OS=Homo sapiens GN=EML6 PE=2 SV=2
64	1	SwissProt	Q15365	25	37987	1	1	1	1	0.09	Poly(rC)-binding protein 1 OS=Homo sapiens GN=PCBP1 PE=1 SV=2
65	1	SwissProt	O00444	25	109645	1	1	1	1	0.03	Serine/threonine-protein kinase PLK4 OS=Homo sapiens GN=PLK4 PE=1 SV=3
66	1	SwissProt	Q5VZM2	25	43679	4	1	3	1	0.08	Ras-related GTP-binding protein B OS=Homo sapiens GN=RRAGB PE=1 SV=1
67	1	SwissProt	Q9HAV0	25	38284	1	1	1	1	0.09	Guanine nucleotide-binding protein subunit beta-4 OS=Homo sapiens GN=GNB4 PE=1 SV=3
68	1	SwissProt	Q9Y6F1	25	60565	1	1	1	1	0.05	Poly [ADP-ribose] polymerase 3 OS=Homo sapiens GN=PARP3 PE=1 SV=4
69	1	SwissProt	Q15717	24	36240	1	1	1	1	0.09	ELAV-like protein 1 OS=Homo sapiens GN=ELAVL1 PE=1 SV=2
70	1	SwissProt	Q9H254	24	290005	5	2	2	1	0.01	Spectrin beta chain, non-erythrocytic 4 OS=Homo sapiens GN=SPTBN4 PE=1 SV=2
71	1	SwissProt	Q9P0L0	24	28103	2	1	2	1	0.12	Vesicle-associated membrane protein-associated protein A OS=Homo sapiens GN=VAPA PE=1 SV=3
72	1	SwissProt	P0C0S8	22	14083	2	1	2	1	0.24	Histone H2A type 1 OS=Homo sapiens GN=HIST1H2AG PE=1 SV=2
73	1	SwissProt	Q5T749	21	67172	6	2	5	1	0.05	Keratinocyte proline-rich protein OS=Homo sapiens GN=KPRP PE=1 SV=1
74	1	SwissProt	O75477	21	39072	2	1	1	1	0.08	Erlin-1 OS=Homo sapiens GN=ERLIN1 PE=1 SV=1
75	1	SwissProt	B0I1T2	20	117395	1	1	1	1	0.03	Unconventional myosin-Ig OS=Homo sapiens GN=MYO1G PE=1 SV=2
76	1	SwissProt	Q9GZV7	20	38378	2	1	1	1	0.09	Hyaluronan and proteoglycan link protein 2 OS=Homo sapiens GN=HAPLN2 PE=2 SV=1
77	1	SwissProt	Q562E7	19	213389	1	1	1	1	0.02	WD repeat-containing protein 81 OS=Homo sapiens GN=WDR81 PE=1 SV=2
78	1	SwissProt	Q9Y2W6	19	62407	1	1	1	1	0.05	Tudor and KH domain-containing protein OS=Homo sapiens GN=TDRKH PE=1 SV=2
79	1	SwissProt	Q32P51	19	34375	2	1	2	1	0.1	Heterogeneous nuclear ribonucleoprotein A1-like 2 OS=Homo sapiens GN=HNRNPA1L2 PE=2 SV=2
80	1	SwissProt	Q9H2G2	19	143234	2	1	2	1	0.02	STE20-like serine/threonine-protein kinase OS=Homo sapiens GN=SLK PE=1 SV=1
81	1	SwissProt	Q9C0B7	18	122211	1	1	1	1	0.03	Transport and Golgi organization protein 6 homolog OS=Homo sapiens GN=TANGO6 PE=1 SV=2
82	1	SwissProt	Q9NVN3	18	59586	1	1	1	1	0.06	Synembryn-B OS=Homo sapiens GN=RIC8B PE=1 SV=2
83	1	SwissProt	Q9Y4F4	18	190611	3	1	3	1	0.02	TOG array regulator of axonemal microtubules protein 1 OS=Homo sapiens GN=TOGARAM1 PE=1 SV=4
84	1	SwissProt	O75691	18	320805	2	1	2	1	0.01	Small subunit processome component 20 homolog OS=Homo sapiens GN=UTP20 PE=1 SV=3
85	1	SwissProt	Q9Y6W6	17	53407	1	1	1	1	0.06	Dual specificity protein phosphatase 10 OS=Homo sapiens GN=DUSP10 PE=1 SV=1
86	1	SwissProt	Q5VTE0	16	50495	2	1	2	1	0.07	Putative elongation factor 1-alpha-like 3 OS=Homo sapiens GN=EEF1A1P5 PE=5 SV=1
87	1	SwissProt	Q562F6	16	145790	1	1	1	1	0.02	Shugoshin 2 OS=Homo sapiens GN=SGO2 PE=1 SV=2
88	1	SwissProt	P17693	16	38542	1	1	1	1	0.09	HLA class I histocompatibility antigen, alpha chain G OS=Homo sapiens GN=HLA-G PE=1 SV=1
89	1	SwissProt	P50225	16	34257	1	1	1	1	0.1	Sulfotransferase 1A1 OS=Homo sapiens GN=SULT1A1 PE=1 SV=3
90	1	SwissProt	P13804	15	35400	1	1	1	1	0.09	Electron transfer flavoprotein subunit alpha, mitochondrial OS=Homo sapiens GN=ETFA PE=1 SV=1
91	1	SwissProt	Q8IV36	15	89316	1	1	1	1	0.04	Protein HID1 OS=Homo sapiens GN=HID1 PE=1 SV=1
92	1	SwissProt	Q9NV79	15	41445	2	1	2	1	0.08	Protein-L-isoaspartate O-methyltransferase domain-containing protein 2 OS=Homo sapiens GN=PCMTD2 PE=2 SV=2
93	1	SwissProt	Q92616	14	294967	5	1	3	1	0.01	eIF-2-alpha kinase activator GCN1 OS=Homo sapiens GN=GCN1 PE=1 SV=6
94	1	SwissProt	O60610	14	141942	3	1	3	1	0.02	Protein diaphanous homolog 1 OS=Homo sapiens GN=DIAPH1 PE=1 SV=2
95	1	SwissProt	Q13315	14	355537	1	1	1	1	0.01	Serine-protein kinase ATM OS=Homo sapiens GN=ATM PE=1 SV=4
